# Supplementary material for: Effects of Fulvic Acid on Growth and Nitrogen Utilization Efficiency in M9T337 Seedlings
Source: Plants (Basel). 2023 Nov 22;12(23):3937. doi: 10.3390/plants12233937 (PMC10708164; doi:10.3390/plants12233937)
Supplement: Supplementary file 1 [file plants-12-03937-s001.zip]

Archive with 1 entries (1 files):
- plants-2693321-supplementary.pdf
